# Supplementary material for: Motor Skills Enhance Procedural Memory Formation and Protect against Age-Related Decline
Source: PLoS One. 2016 Jun 22;11(6):e0157770. doi: 10.1371/journal.pone.0157770 (PMC4917083; doi:10.1371/journal.pone.0157770)
Supplement: S2 File — The raw data from the first Control experiment. (XLSX) [file pone.0157770.s004.xlsx]

## Sheet: Sheet1
ID	Mean day1	Mean day 2	Difference	hours piano	IQ	Age
C1	10.3333	12	-1.66667	n/a	82	55	F
C2	13.6667	16	-2.33333	n/a	90	20	M
C3	17.3333	13.3333	4	n/a	93	22	M
C4	12.6667	12	0.666667	n/a	97	22	F
C5	20	15.6667	4.33333	n/a	100	22	F
C6	11	12	-1	n/a	102	58	M
C7	11	12	-1	n/a	102	60	M
C8	11.6667	10.6667	1	n/a	102	64	M
C9	26.6667	22.6667	4	n/a	103	24	M
C10	5.33333	0.333333	5	n/a	104	57	F
C11	18.6667	11.6667	7	n/a	106	20	F
C12	26	18.6667	7.33333	n/a	106	20	M
C13	8.66667	9.33333	-0.666667	n/a	106	63	M
C14	11	10	1	n/a	109	56	M
C15	11.6667	10.3333	1.33333	n/a	109	58	M
C16	18.3333	13.6667	4.66667	n/a	112	18	M
C17	16.3333	11	5.33333	n/a	112	24	F
C18	34.6667	28	6.66667	n/a	115	25	F
C19	15	10.6667	4.33333	n/a	115	28	M
C20	21.3333	14.6667	6.66667	n/a	117	21	F
C21	20.3333	16.3333	4	n/a	117	21	F
C22	20.3333	16.6667	3.66667	n/a	118	25	M
C23	19.6667	17.3333	2.33333	n/a	118	27	M
C24	22.3333	15.6667	6.66667	n/a	120	23	F
C25	17	19.3333	-2.33333	n/a	120	57	F
C26	21.6667	20.3333	1.33333	n/a	120	58	F
C27	22.3333	14.6667	7.66667	n/a	123	20	M
C28	26.6667	23.6667	3	n/a	126	24	M
C29	26	22.3333	3.66667	n/a	127	18	F
C30	14.3333	11	3.33333	n/a	130	26	F
C31	15	12.3333	2.66667	n/a	134	61	F
C32	10	9.66667	0.333333	n/a	136	57	M
C33	9.66667	8.33333	1.33333	n/a	138	65	M
P1	15.3333	16.6667	-1.33333	23000	92	55	M
P2	30.6667	19.6667	11	500	97	22	M
P3	23.3333	23.6667	-0.333333	1500	97	22	F
P4	36	26.3333	9.66667	2000	97	24	M
P5	36	26.6667	9.33333	2500	98	21	M
P6	23.3333	17.3333	6	1250	98	24	F
P7	16.6667	16.3333	0.333333	46540	100	62	M
P8	19	19.3333	-0.333333	1200	102	62	F
P9	34.6667	27.3333	7.33333	4000	106	20	M
P10	22.3333	19.6667	2.66667	800	106	20	F
P11	33.3333	27.3333	6	7500	106	23	F
P12	19.3333	16	3.33333	1500	106	24	F
P13	26.3333	21.3333	5	900	112	18	M
P14	27	21.3333	5.66667	3750	112	22	F
P15	23.3333	20	3.33333	7000	115	63	M
P16	24.6667	18.3333	6.33333	1000	117	20	F
P17	30.6667	30.6667	0	2200	117	20	M
P18	29.3333	23.3333	6	5000	117	21	F
P19	25.3333	27	-1.66667	37960	117	59	M
P20	15.6667	27	-11.3333	13000	117	62	M
P21	36.6667	34	2.66667	1200	118	27	F
P22	27.6667	19	8.66667	5000	120	55	F
P23	29.6667	25	4.66667	600	123	22	M
P24	32.3333	23.3333	9	4500	123	22	F
P25	27.6667	19.6667	8	1000	123	27	M
P26	34	28	6	3000	123	27	M
P27	22.6667	24.6667	-2	10000	123	55	M
P28	26	26	0	10000	123	57	F
P29	20.3333	21	-0.666667	15000	123	70	M
P30	32	30.3333	1.66667	2500	130	24	M
P31	13.6667	12.3333	1.33333	5000	130	55	M
P32	26.6667	25.6667	1	27000	134	55	F
P33	22.6667	21.6667	1	5000	134	57	F
P34	17.3333	13	4.33333	3000	153	62	M
